# Supplementary material for: Ring Opening upon Valence Shell Excitation in β-Butyrolactone: Experimental and Theoretical Methods
Source: Molecules. 2025 Jul 26;30(15):3137. doi: 10.3390/molecules30153137 (PMC12348474; doi:10.3390/molecules30153137)
Supplement: Supplementary file 1 [file molecules-30-03137-s001.zip]

Archive with 1 entries (1 files):
- molecules-3750135-supplementary.pdf
